# Supplementary material for: Qualitative Analysis of Constructional Errors in Neurodegenerative Conditions: A Systematic Review
Source: Brain Sci. 2026 Jun 25;16(7):667. doi: 10.3390/brainsci16070667 (PMC13407041; doi:10.3390/brainsci16070667)
Supplement: Supplementary file 1 [file brainsci-16-00667-s001.zip]

Archive with 3 entries (3 files):
- Table S2. PRISMA_2020_checklist.pdf
- Text S1. Search strings_NOS Scale.pdf
- Table S1. PRISMA_2020_abstract_checklist.pdf
